# Supplementary material for: A network perspective on patient experiences and health status: the Medical Expenditure Panel Survey 2004 to 2011
Source: BMC Health Serv Res. 2017 Aug 22;17:579. doi: 10.1186/s12913-017-2496-5 (PMC5567925; doi:10.1186/s12913-017-2496-5)
Supplement: Supplementary file 2 — Appendix 2. Scores of the Bayesian network algorithms. The scores of the Bayesian network algorithms, used to assess model fit and select the algorithm for analysis. (XLSX 7 kb) [file 12913_2017_2496_MOESM2_ESM.xlsx]

## Sheet: Sheet 1
Algorithms	BIC	AIC	Log likelihood
Hill Climbing (HC)	-5.52924e+06	-5.52924e+06	-5.46102e+06
Tabu Search (Tabu)	-5.52903e+06	-5.52903e+06	-5.46155e+06
2-phase Restricted Maximization (RSMAX2)	-7.04765e+06	-7.04765e+06	-7.04378e+06
Max-Min Hill Climbing (MMHC)	-6.76982e+06	-6.76982e+06	-6.72709e+06
Note: the lower the scores; the better model fit.
